# Supplementary material for: Definition of character for medical education based on expert opinions in Korea
Source: J Educ Eval Health Prof. 2021 Sep 29;18:26. doi: 10.3352/jeehp.2021.18.26 (PMC8577989; doi:10.3352/jeehp.2021.18.26)
Supplement: Supplementary file 1 [file jeehp-18-26-dataset1.xlsx]

## Sheet: Extracting Keywords
No.	Statements (Definitions) in Korean	Statements (Definitions) in English	Cortical extracted Keywords														Monkey extracted keywords										Researchers' Opinion
1	타인의 어려움을 헤아릴 줄 알고 그에 맞게 수행할 수 있는 능력	The ability to appreciate the difficulties of others and to perform accordingly	ability	difficulties													ability	difficulties									ability	appreciate	difficulties	others	perform
2	한 사람에게 다양한 상황 가운데 지속적이며 일관적으로 드러나는 대상들 (자기자신과 타인, 직업과 환경 등)에 대한 주관적인 신념과 가치가 내재된 성품	A personality with inherent subjective beliefs and values ​ (self and others, occupation and environment, etc.) that are consistent and consistently revealed in a person's various situations	beliefs	self	situations	personality	values	person	environment	occupation							personality	inherent subjective believes	value	self	others	occupation	environment	person	various situation		personality	inherent subjective believes	value	self	others	consistent	various situation	occupation	environment
3	맡겨진 환자에게 최선을 다하는 책임감	Responsibility to do the best for the entrusted patient.	patient	responsibility													reponsibility	entrusted patients									responsibility	entrusted patients
4	모르는 것을 계속 찾아서 확인하고 교육받는 자율성	Autonomy to keep looking, checking, and being educated for the unknown.	autonomy	checking													autonomy	unknown									autonomy	being educated for the unknown
5	환자나 보호자와 충분히 소통할 수 있는 능력	Ability to adequately communicate with patients and caregivers.	ability	patients	caregivers												ability	patients	caregivers								ability	communicate	patients	caregivers
6	많은 스트레스 상황에서도 스스로를 지킬 수 있는 자존감	Self-esteem that can protect oneself in many stressful situations.	self-esteem	situations	oneself												self	esteem	many stressful situation								self-esteem	protect oneself	many stressful situation
7	주변 동료와 직원들과 잘 어울리고 화합할 수 있는 능력(협동)	Ability to get along well with and harmonize with colleagues and employees around them (cooperation).	ability	cooperation	colleagues	employees											ability	colleagues	employees	cooperation							ability	harmonize	colleagues	coopertation
8	환자의 어려움에 대한 공감	Empathy for the patient's difficulties.	patient	empathy	difficulties												empathy	patients	difficulty								empathy	patient's difficuluties
9	함께 일하는 동료들에 대한 배려	Caring for co-workers.	caring	co-workers													co	workers									caring	co-workers
10	의사의 인성적 소양은 환자를 대하는 기본적인 태도와 가치관이라고 생각합니다.	the basic attitude and values ​​toward patients	patients	values	attitude												basic attitude	patients									basic attitude	values	patients
11	정직,윤리, 책임, 성찰능력	Honesty, ethics, responsibility, self-reflection ability	ethics	honesty	responsibility	ability	self-reflection										ethics	responsibility	self	reflection ability							honesty	ethics	responsibility	self-reflection	ability
12	환자의 아픔을 공감할 수 있는 마음	A heart that can empathize with the pain of the patient.	patient	pain													heart	pain	patients								heart	empathize	pain of the patient
13	생명에 대한 존엄성을 갖고 있는 마음	a heart that has dignity for human life	heart	dignity													heart	human life	dignity								heart	dignity	human life
14	사람이 사람을 대하면서 느끼는 공감 능력이라고 생각합니다.	the ability of empathy that people feel when dealing with people.	ability	empathy	feel												ability of empathy	people									ability	empathy	dealing with	people
15	본래적 의미의 인성이란 일정 정도 타고나는 것이어서 이미 20대에 접어든 학생들의 인성을 바꾼다는 것은 불가능함. 현 입시제도 하에서는 좋은 인성의 소유자를 ‘선택’하는 것도 한계가 있음. 따라서 의사의 인성은 ‘직업적 인성’에 초점을 맞추어야 함. 즉, 직업윤리에 대한 강한 압박을 통해 최소한 환자에게 해를 끼치는 짓은 하지 말아야 한다는 법적 차원에서의 윤리의식을 심어 주면 그것으로 교육의 소임을 다한 것이라 봄.	at least instill a sense of ethics at the legal level that you should not do harm to patients through strong pressure on professional ethics	ethics	patients	harm	sense	pressure										sense of ethics	legal level	harm	patients	strong pressure	professional ethics					instill	sense of ethics	patients	not do harm	professional ethics
16	성실성, 정직성, 생명사랑	Sincerity, Honesty, Love of Life	love	sincerity	honesty												sincerity	honesty	love of life								sincerity	honesty	love of life
17	본 연구자가 제시한 8가지 인성요소가 모두 필요하다라고 생각함. 인성은 전문적 사명감으로 사회적 요구를 수행하기 위해서 필요한 요소	To fulfill social demands with a sense of professional mission	mission	demands	sense												social demand	sense	professional mission								social demands	sense of professional mission
18	사회계약론의 관점에서 의사에게 요구되는 직업 윤리를 파악하고 실천할 수 있게 하는 특성들(traits)의 총합	The sum of the traits that enable us to understand and practice the professional ethics required of doctors from the point of view of the social contract theory	ethics	theory	sum	doctors	traits	practice	view	contract							sum	traits	professional ethics	doctor	point of view	social contract theory					sum of traits	understand	professional ethics	doctors	point of view	social contract theory
19	환자나 사회에 필요한 보건의료와 건강 문제를 해결할 때 환자나 사회의 입장을 고려하고 그들에게 이익이 되도록 방안을 도출하는 인격	When solving health care and health problems necessary for patients or society	patients	health	health care	problems	society										health care	health problem	patients	society							solving healthcare problems	patients	society
20	인간이 지녀야할 기본적인 품성으로 인격, 가치관, 정직성, 윤리성, 이타성, 철학 등의 요소들을 포함한다.	It is a basic character that human beings should possess, and includes elements such as personality, values, honesty, ethics, altruism, and philosophy.	altruism	ethics	beings	philosophy	values	honesty	personality	elements							basic character	human being	elements	personality	value	honesty	ethics	altruism	philosophy		basic character	human being	personality	value	honesty	ethics	altruism	philosophy
21	환자를 대하는 변함 없는 태도, 위선이라도 책임감 갖고, 한번은 손잡는 마음	Unchanging attitude toward patients, taking responsibility for even hypocrisy, and holding hands once in a while	patients	hypocrisy	attitude	responsibility	hands										attitude	responsibility	patients	hypocrisy	hand						unchanging attitude	patients	responsibility	holding hands
22	환자의 최상의 치료를 위해, 나와 주변의료인이 환자를 돌볼 수 있도록 협동, 조율, 봉사하는 데 필요한 자질들	The qualities needed to collaborate, coordinate, and serve the patient so that one-self and the health care providers around me can take care of the patient for the best possible care	patient	care	providers	health	qualities										quality	patients	self	health care provider	care	best possible care					qualities	collaborate	coordinate	serve	patients	best possible care	health care provider
23	생명존중 의식과 윤리의식을 바탕으로 인간에게 인술을 베푸는 것 환자를 인간 자체로 보고 열과 성을 다하여 돌보는 것	Giving "insul" to humans based on a sense of respect for life and ethics	ethics	humans	respect	sense											insul	human	sense of respect	life	ethics						insul	humans	sense of respect for life	ethics
24	의사라는 직업인으로서 그의 임무를 제대로 수행하기 위해 꼭 갖추어야 하는 기본 품성	The basic qualities that a doctor must possess in order to perform his duties properly as a professional	doctor	duties	qualities												basic quality	doctor	order	duty	professional						basic qualities	doctor	duties	professional
25	의사로서 갖추어야할 전문가적 태도, 행동양식, 윤리적 판단력 및 행동, 의사로서의 준법정신, 생명 존중정신 등이라고 생각합니다.	The professional attitude, behavioral style, ethical judgment and behavior that a doctor must possess, the law-abiding spirit as a doctor, and the spirit of respect for human life.	spirit	judgment	behavior	doctor	attitude	respect									professional attitude	behavioral style	ethical judgment	doctor	law	spirit of respect	human life	character			professional attitude	behavioral style	ethical judgment	doctor	law-abiding spirit	spirit	respect for human life
26	직업 전문인으로서의 갖추어야 할 소양을 의사의 인성이라고 생각합니다.	the qualification that a professional should have.	qualification														qualifications										qualification	professional
27	인간으로서 적어도 남에게 해를 끼지는 않겠다는 품성	At least as a human being, the character of not harming others.	character	others													character	others									human being	not harming	others
28	인간에 대한 sympathy가 가장 기본이 된다고 생각합니다. (인간에 대한 연민이 있어야 환자에 대한 연민이 생길 것 같습니다) 그리고 전문직업인으로서 갖추어야 할 소양.	Sympathy towards humans is the most basic.	humans	sympathy	towards												human	sympathy									sympathy	humans	basic
29	의료전문가 역량을 가진 사회구성원의 한 사람으로서 지녀야 하는 가치관, 태도, 그리고 행동 양식을 말한다.	The values, attitudes, and behaviors one should have as a member of society with medical professional competence.	behaviors	attitudes	competence	values	society										value	attitude	behavior	member of society	medical professional competence						values	attitudes	behaviors	member of society	medical professional competence
30	타인을 존중하고 배려하며, 환자의 아픔을 이해하고 공감하고 주변인들과 협력할 수 있는 자질과 성품	Qualities and characteristics to respect and consider others, to understand and empathize with the pain of patients, and to cooperate with those around them.	patients	pain	qualities	respect	characteristics										qualities	characteristics	others	pain of patients							qualities	characteristics	respect	consider	others	understand	empathize	pain of patients	cooperate
31	바람직한 의사의 역량으로 나타날 수 있게 하는 표현되거나/드러나지 않는 모든 품성	Any character, expressed/undisclosed, that enables it to manifest itself in the capacity of a desirable physician.	physician	capacity	itself												character	capacity	desirable physician								capacity	desirable	physician
32	타고난 천성이나 동물적 본능이 아닌 이성적이고 감성적으로 공감과 배려를 할 수 있는 인격적 성찰을 하는 태도와 마음가짐이라 할 수 있음	An attitude and attitude that allows for personal reflection that can be rational and emotionally sympathetic and considerate rather than innate or animal instinct.	instinct	attitude	reflection	animal											attitude	personal reflection	animal instinct								attitude	personal reflection	rational	emotionally sympathetic	considerate
33	환자에 대한 이해와 공감, 협동심, 책임감 등 의사의 내적인 소양	Physician’s internal qualities such as understanding, empathy, cooperation, and responsibility	empathy	physician	understanding	cooperation	responsibility	qualities									physician	internal quality	understanding	empathy	cooperation	responsibility					physician	internal quality	understanding	empathy	cooperation	responsibility
34	도덕성, 의사가 가져야하는 윤리, 의사로서 가져야 하는 덕성	Morality, ethics a doctor should have, virtues a doctor should have.	morality	ethics	doctor	virtues											morality	ethics	doctor								morality	ethics	doctor	virtues
35	사람을 사랑하고, 상대를 배려하는 마음입니다.	It is a heart that loves people and is considerate of others.	heart														heart	people	others								heart	loves people	considerate	others
36	좋은 의사가 되기 위해 필요한 자질 중 지식과 술기를 제외한 모든 것	All of the qualities necessary to become a good doctor except knowledge and skills	doctor	skills	knowledge	qualities											quality	good doctor	knowledge								qualities	good doctor
37	환자, 보호자 및 동료를 대하는 마음가짐 (즉 사람을 사람답게 대하려는 마음가짐)	Attitude towards patients, caregivers, and co-workers (i.e., attitude towards people as people)	patients	caregivers	co-workers	attitude	towards										attitude	patients	caregivers	co	workers	people					attitude	patients	caregivers	co-workers	people
38	인품, 덕망, 덕 등의 의미가 있다고 생각하며, 생명을 존중하고, 정직과 책임감을 가지고 환자 및 보호자와 의사소통할 수 있는 소양이 필요하다고 생각합니다.	Character, moral influence, virtue, respect for life, it is necessary to have the skills to communicate with patients and caregivers with honesty and responsibility.	caregivers	virtue	patients	skills	honesty										moral influence	virtue	life	patients	honesty						moral influence	virtue	life	respect	skills to communicate	patients	caregivers	honesty	responsibility
39	또한 동료를 배려하고, 협력할 수 있으며, 유연한 사고와 통찰력이 의사에게 요구되는 소양인 것 같습니다.	Considerate of colleagues, able to cooperate, flexible thinking and insight seem to be the required qualities of doctors.	colleagues	thinking	insight	qualities	doctors										considerate of colleagues	flexible thinking	insight	required quality	quality of doctor						considerate	colleagues	cooperate	flexible thinking	insight	quality	doctor
40	인간에 대한 이해(understanding)를 바탕으로 상호 선린 관계의 형성과 유지에서 발휘되어야 하는 소양	Qualifications that must be exercised in the formation and maintenance of mutually good relationships based on an understanding of human beings	qualifications	beings	relationships	understanding	maintenance	formation									qualifications	formation	maintenance	good relationship	understanding	human being					qualifications	formation	maintenance	mutually good relationships	understanding	human being
41	의사에게 요구되는 인성적 소양 즉 인성은 의사로서 기본적인 윤리의식의 바탕위에서 환자의 아픔을 이해하고 공감하는 것이라 생각하며 이를 위해서는 소통할 줄 알아야 합니다.	The character qualities required of a doctor are to understand and empathize with the patient's pain on the basis of basic ethical consciousness as a doctor.	patient	pain	consciousness	doctor	qualities	basis									character quality	doctor	patients	pain	basis	basic ethical consciousness					qualities	doctor	understand	empathize	patient's pain	basic ethical consciousness
42	자신의위치에서주어진역할을수행할수있는소양의하나로 다른 사람 또는 다른 집단과 rapport를 형성하여 소통할 수 있는 자질	One of the qualities that can perform a given role in one's position is the ability to communicate by forming a rapport with other people or other groups.	rapport	qualities	ability												qualtiy	given role	position	ability	rapport	people	group				qualities	perform	given role	position	ability	communicate	forming rapport	other people	other groups
43	전문가로서 다양한 직종의 리더로서의 역할과 환자와 가족들은 위한 생각을 할 수 있는 배려심과 새로운 것을 받아들일 수 있는 포용력	The role of a leader in various occupations as a professional, the caring ability to think for patients and their families, and the tolerance to accept new things.	patients	caring	occupations	tolerance	things	families	leader	ability							role	leader	various occupation	ability	patients	family	tolerance	new things			role	leader	various occupation	professional	caring	ability	patients	family	tolerance	accept new things
44	공동체의식과 상호협력으로 환자를 돌볼 수 있는 따뜻한 마음 / 인간애; 사람에 대한 사랑입니다. 사랑은 공감과 봉사의 시발점이 됩니다. 사람을 사랑하는 것이 인성의 기초입니다.	A warm heart to care for patients with a sense of community and mutual cooperation.	patients	care	cooperation	heart	sense										warm heart	patients	sense of community	mutual cooperation							warm heart	care	patients	sense	community cooperatoin	mutual cooperation
45	책임감, 이타심, 배려, 협동심, 소통능력, 정직함, 융통성, 창의성, 공감능력, 포용능력 등	Responsibility, altruism, consideration, cooperation, communication ability, honesty, flexibility, creativity, empathy, tolerance, etc.	altruism	empathy	creativity	communication	tolerance	honesty	responsibility	flexibility	consideration	cooperation					responsibility	altruism	consideration	cooperation	communication ability	honesty	flexibility	creativity	empathy	tolerance	responsibility	altruism	consideration	cooperation	communication ability	honesty	flexibility	creativity	empathy	tolerance
46	인간과 인간의 행위를 이해하기 위한 자발적 노력과 긍정적 태도	Voluntary effort and positive attitude to understand human beings and human behavior	beings	behavior	attitude	effort											voluntary effort	positive attitude	human being	human behavior							voluntary effort	positive attitude	human being	human behavior
47	환자와 보호자 입장에서의 공감할 수 있는 능력과 봉사심	Ability to empathize with patients and caregivers and a sense of service mind	ability	sense	mind	caregivers	patients										ability	patients	sense of services	services mind							ability	empathize	patients	caregivers	sense of service mind
48	이해와 공감을 위한 철학적, 기술적 축면에서의 실천 역량	Practical competence in terms of philosophical and technical aspects for understanding and empathy	empathy	competence	understanding	aspects	terms										practical competence	technical aspects									practical competence	understanding	empathy
49	의료진 동료, 환자 및 보호자를 포함하는 모든 대상에 대한 존중, 겸손하고 친절함.	Respect, modesty and kindness towards all, including medical colleagues, patients and caregivers.	patients	caregivers	modesty	kindness	colleagues	respect	towards								respect	modesty	kindness	medical colleagues	patients	caregivers					respect	modesty	kindness	medical colleagues	patients	caregivers
50	인간에 대한 존중을 기본으로 환자에 대한 공감과 배려를 해주고 정직한 진료, 책임있는진료를 할 수 있는 소양.	Based on respect for human beings, the knowledge to give sympathy and consideration to patients, and to provide honest and responsible healthcare treatment.	healthcare	patients	treatment	beings	knowledge	sympathy	respect	consideration							respect	human being	knowledge	sympathy	consideration	patients	responsible healthcare treatment				respect	human being	knowledge	sympathy	consideration	patients	honest	responsible	healthcare treatment
51	가족을 포함하는 자신에 대한 정체성, 동료와 환자에 대한 정의감, 사회에 대한 소명의식	Identity including family, sense of justice for colleagues and patients, sense of calling to society	patients	justice	sense	society	identity	colleagues									identity	family	sense of justice	sense	colleagues	patients	society				identity	family	sense of justice	colleagues	patients	society	calling
52	좋은 의사가 되기 위한 성품, 자질 및 태도.	Characters, qualities and attitudes to be a good doctor.	doctor	characters	attitudes	qualities											character	quality	attitude	good doctor							characters	qualities	attitudes	good doctor
53	도덕성, 공감, 소통	Morality, empathy, communication	morality	empathy	communication												morality	empathy	communications								morality	empathy	communications
54	다른 사람을 존중하고, 그 사람의 필요에 늘 관심을 가지고, 자발적으로 문제해결에 참여하는 것이다.	Respect others, always interested in their needs, and voluntarily participate in problem solving.	respect	needs	problem												respect others	needs	problem								respect	others	needs	voluntarily	participate	problem solving
55	환자, 동료, 지역사회 등과 더불어 살아가기 위해 인간답고 바람직하고 가치있는 삶을 살아가도록 하는 것	To live a humane, desirable and worthwhile life to live with patients, colleagues, and the community	patients	humane	colleagues												worthwhile life	patients	patients	community							humane	desirable	worthwhile life	patients	colleagues	community
56	이타심	altruism	altruism														altruism										altruism
57	의사가 인지적인 명과 정의적인 면에서 바람직한 사고, 태도, 행동을 통해 환자와 그 가족 그리고 사회와 건강한 관계를 가질 수 있는 역량	Physician's ability to have healthy relationships with patients, their families, and society through desirable thoughts, attitudes, and behaviors in cognitive and affective aspects	behaviors	patients	attitudes	physician	relationships	thoughts	aspects	society	ability	families					physician	ability	healthy relationship	patients	family	society	desirable thought	attitude	behavior	affective aspects	physician	ability	healthy relationship	patients	family	society	desirable thought	attitude	behavior	affective aspects
58	자기절제, 공감, 배려, 도덕성	Self-control, empathy, consideration, morality	morality	self-control	empathy	consideration											self	control	empathy	consideration	morality						self-control	empathy	consideration	morality
59	환자를 대함에 있어 물리, 화학적 치료의 대상으로 여기는 것이 아니라, 자신의 가족처럼 여기고, 동시대를 살아가는 인간대 인간의 만남으로 대하는 자세.	In treating patients, not regarding them as objects of physical or chemical treatment, but as their own family, and treat them as human-to-human encounters living in the same era.	patients	treatment	chemical	objects	encounters	living	era								patients	object	chemical treatment	family	human	human encounter	era				patients	family	human
60	사람됨	becoming a person	person														person										person
61	자신과 타인에 대한 존중	respect for self and others	self	respect													respect	self	others								respect	self	others
62	사회적 역량	social competence	competence														social competence										social	competence
63	환자와 공감하고 배려할 줄 아는 것	Knowing how to empathize with and care for patients	care	patient													patients										empathize	care	patients
64	공감, 배려, 소통	Empathy, consideration, communication	empathy	consideration	communication												consideration	communication									empathy	consideration	communication
65	환자와의 공감, 의료진 상호간의 배려와 소통, 생명윤리에 대한 올바른 사고	Sympathy with patients, mutual consideration and communication with medical staff, and righteous mind on medical ethics	patients	ethics	mind	communication	sympathy	consideration	staff								sympathy	patients	mutual consideration	communications	medical staff	righteous mind	medical ethics				sympathy	patients	mutual consideration	communications	medical staff	righteous mind	medical ethics
66	자기성찰, 역지사지할 수 있는 능력	self-reflection, the ability to self-reflect	ability	self-reflection	self-reflect												self	reflection	ability								self-reflection	ability	self-reflect
67	의사의 인성은 무엇보다도 고유한 인격체로서 갖추어야 할 인간됨의 자질이나 도덕적 품성을 말한다.	The human qualities or moral character that must be possessed as a unique person.	qualities	person													human quality	moral character	unique person								human quality	moral character	unique person
68	기본적으로 사람을 향한 연민(compassion)을 느끼고 그 상황에 내가 할 수 있는 최선으로 반응하고자 하는 양심적 자세를 가지는 것.	Basically, to feel compassion for people and to have a conscientious attitude to respond to the situation in the best possible way.	compassion	feel	attitude	situation											compassion	people	conscientious attitude	situation	best possible way						compassion	people	conscientious attitude
69	환자를 생각하는 마음, 편법을 거치지 않는 정의로운 마음인 것 같습니다.	It seems to be a heart that cares for patients and a just heart that does not go through expedients.	patients	heart	expedients												heart	patients	expedient								heart	patients	expedient
70	1. 환자의 상태에 대한 이해를 기반으로 환자에게 가장 적용 가능한 치료를 도출해 낼 수 있는 공감능력	Empathic ability to derive the most applicable treatment for the patient based on understanding the patient's condition	patient	patients	treatment	understanding	condition	ability									empathic ability	applicable treatment	patients	conditions	holistic approach	comprehensive understanding	understanding of patients	caregivers			empathic	ability	applicable treatment	patients	understanding	condition
71	2. 환자와 환자 보호자에 대한 포괄적 이해를 바탕으로 하는 전인적 접근	A holistic approach based on a comprehensive understanding of patients and their caregivers	approach	caregivers	patients	understanding																					holistic approach	comprehensive understanding	patients	caregivers
72	의사에게 요구되는 인성은, 다른 직종과 차이가 크게 있지는 않다고 생각합니다. 남에게 친절하게, 정직하게, 성실하게. 이런 개념은 의사가 임상 현장에서 일하지 않고 연구, 언론, 법과 같이 다른 분야에서 일할수록, 의사로서 특별히 요구되는 인성의 개념이 필요하다고 생각되진 않고, 다른 사람들과 크게 차이나지 않는 인성이 요구된다고 생각됩니다.	Be kind, honest, and sincere to others.	kind														others										kind	honest	sincere	others
73	임상현장에서 일하는 의사라면, 환자가 납득할 수 있는 진료를 하는 것이 제일 인격적인 의사라고 생각합니다.	best doctor with excellent character quality is to provide treatment that the patient can understand.	patient	treatment	doctor	quality											best doctor	excellent character quality	treatment	patients							treatmemt	patient	understand	doctor	quality
74	너무 개념이 넓어서 다시 이를 나눠본다면, 학문을 바탕으로 논리적이고 합당한 진료행위를 시행하고, 이를 환자에게 잘 설명해주고, 태도는 부드럽게 한다. 정도로 풀어서 이야기 해 볼 수 있을 것 같습니다.	logical and reasonable medical practices are implemented based on studies, explained well to the patient, and the attitude is gentle	patient	studies	attitude	practices											patients	study	attitude	reasonable medical practice							logical	reasonable	medical practices	explained well	patient	gentle	attitude
75	가장 기본적으로는 봉사정신입니다. 그리고 그 봉사정신은 ‘자신의 것을 개인의 이익을 위해서가 아니라 타인을 돕고 함께 살아가기 위해 노력하는 정신’ 이라고 생각합니다. 물론 이러한 봉사정신을 이루기 위해서는 (남을 위하고 도와주기 위해서는) 자신이 먼저 완전한(채워진) 느낌을 갖고 뚜렷한 가치관/주관으로 형성시킨 자신의 것이 있어야만 가능할 것입니다. 따라서 의사들은 의과대학에서 의학적 지식과 기술을 배우고, 더불어 의료인문학 수업을 듣고 인성교육을 받는다고 생각합니다.	The most basic is the spirit of service. And I think that the spirit of service is the spirit of trying to help others and live together, not for personal gain. Of course, in order to achieve this spirit of service (to help and for others), it will be possible only if you first feel complete (full-filled) and have your own things that you have formed with clear values/subjections.	spirit	things	feel	values	gain	course									spirit of services	spirit	others	personal gain	order	things	clear value	subjection			spirit of service	help others	live together	feel complete (self-esteem)	clear values	subjections
76	환자의 마음을 헤아리는 것입니다. 환자들에게 따뜻한 말 한마디 건넬 줄 알아야 하고 환자의 입장에서 이해해보려고 노력할 수 있는 것이라 생각하며 주위 사람들과도 협력을 잘 할 수 있는 것이라 생각합니다. 그리고 생명을 다루는 직업이므로 생명윤리에 관하여 지킬 수 있어야 합니다.	It is to understand the patient's heart. I think that it is necessary to be able to give warm words to patients and try to understand them from the patient's point of view, and I think that it is possible to cooperate well with the people around them. And since it is a job that deals with human life, you must be able to commit to medical ethics.	patient	patients	ethics	heart	job	deals	view	words							patients	heart	warm word	point of view	people	jobs	human life	medical ethics			understand	patient's heart	warm words	patients	point of view	cooperate	people	human life	commit	medical ethics
77	환자의 입장에서 생각할 수 있는 배려심과 환자의 모든 입장을 이해해 줄 수 있는 이해심	Consideration from the patient's point of view and having the heart to understand the patient's point of view	patient	view	heart	consideration											consideration	patients	point of view	heart							consideration	patients	point of view	heart	understand
78	측은지심과 같은 마음과 사명감	A heart and a sense of duty like compassion	duty	compassion	sense	heart											heart	sense of duty	compassion								heart	sense	duty	compassion
79	환자 진료 및 의사동료에 대한 기본적인 에티켓과 도덕성	Basic etiquette and morality towards patient care and your colleagues	patient	care	morality	etiquette	colleagues	towards									basic etiquette	morality	patient care	colleagues							basic etiquette	morality	patient care	colleagues
80	인성 즉 의사로서의 사람의 성품은 단순하게 정의 될 수 없을 것으로 생각되나 전문적인 의료지식외의 요소들 즉 의료윤리, 도덕성, 봉사정신, 희생정신 등 다양한 전문지식외의 소양과정으로 완성 되리라 여겨짐. 이과정은 본래 타고난 성품, 성장과정, 또한 교육과정을 통해서 완성 되리라 여겨짐.	such as medical ethics, morality, service spirit, and sacrifice spirit, which are factors other than professional medical knowledge. It is believed that this course will be completed through the innate character, the growth process, and the educational process.	ethics	morality	spirit	knowledge	sacrifice	factors	growth	course							medical ethics	morality	services spirit	sacrifice spirit	factors	professional medical knowledge	course	innate character	growth process	educational process	medical ethics	morality	services spirit	sacrifice spirit	factors	innate character	growth process	educational process
81	기본적으로 타인에 대한 배려심, 인내심, 이타성등을 꼽을 수 있겠습니다만, 의사라고 다 같은 일을 하는 건 아닙니다. 수술을 주로 하는 의사도 있고, 진료를 주로 하는 의사도 있으며, 영상만을 판독하는 사람도 있죠. 학문에 대한 탐구성이 뛰어나지만 사교성이 떨어지는 사람이 진료실에서 환자만 본다면 좋은 의사가 되진 못할 수도 있습니다. 자신의 인성과 잘 맞는 역할의 진료과를 선택하는게 보편적인 의사에게 요구되는 인성만을 강조하는 것보다 중요할 수 있을거 같습니다.	Basically, considerate of others, patience, altruism, etc. can be pointed out, ... A person who is highly inquisitive about learning but lacks sociability may not be a good doctor	patience	altruism	doctor	learning	person	sociability									considerate of others	patience	altruism	person	learning	sociability	good doctor				considerate	others	patience	altruism	inquisitive	learning	good doctor
82	의사의 진료는 환자의 삶과 직결되는 중요한 행위이다. 소신진료를 하고 환자의 입장을 헤아릴 수 있는 사람이 먼저 되어야 한다.	A doctor's treatment is an important act that is directly related to the life of a patient. A person who can take care of himself and understand the patient's point of view should be the first.	patient	treatment	care	doctor	person	act	view								doctor	treatment	important act	life	patients	person	care	point of view			doctor	treatment	life of a patient	take care	understand	patient's point of view
83	타인의 아픔을 이해하고 공감해 주는 것	Understanding and empathizing with the pain of others	understanding	pain													understanding	pain of others									understanding	empathizing	pain of others
84	환자를 이해하는 마음이라고 생각합니다. 의사에게는 한사람의 환자겠지만 그 환자에게는 인 생이나 생명과 직결된 문제기 때문에 환자가 처한 절박한 상황을 이해해야합니다.	I think it is the heart that understands the patient. To a doctor, it may be just "a" patient, but for that patient, it is a matter directly related to life or death, so we need to understand the desperate situation the patient is facing.	patient	doctor	heart	situation	matter	need									heart	patients	doctor	matter	life	death	desperate situation				heart	understands	patient	doctor	life or death	desperate situation
85	의사라는 직업을 질환의 치료가 아닌 환자, 즉 한 인간의 사회적 삶을 보다 건강하게 영위할 수 있도록 조력하는 역할로서 이해하고 접근하여야 함	Because the profession of a doctor should be understood and approached as a role that helps patients to lead a healthier social life	profession	doctor	patients												profession	doctor	role	healthier social life	patients						profession	doctor	role	helps	patients	healthier social life
86	증상 및 질병에 대한 이해보다 그 사람이 속해있는 사회 및 생활습관 등을 이해할 수 있는 폭넓은 경험과 공감력.	rather than merely giving treatments for symptoms and diseases but to understand the society which the patients are living in and their habits - which is an extensive experience of life and empathy towards patients.	patients	treatments	symptoms	diseases	empathy	habits	experience	society	living	towards					treatment	symptoms	disease	patients	society	habits	extensive experience	experience of life	empahty		understand	society	extensive experience	life	empathy
87	인성이란 인간이 사회를 이루고 여러 사람들과 만나면서 서로에게 영향을 미치는 과정중에 나타나는 개인의 성향 또는 성질을 의미하지 않을까 합니다.	Character quality may refer to an individual's disposition or disposition that appears in the process of influencing each other as humans form a society and meet various people.	disposition	humans	individual	society	quality	patients									charater quality	disposition	human	various people							character quality	disposition	influencing	each other	humans	society	people
88	의사는 직업적으로 다양한 환자를 다뤄야하고 궁극적으로는 그들의 몸 뿐만 아니라 마음도 치유, 또는 회복시켜야 하므로 다양한 환자의 상황에 긍정적인 영향을 끼칠수 있는 인성을 갖추어야 합니다.	Doctors have to deal with a variety of patients professionally and ultimately need to heal or restore not only their bodies but also their minds.	doctors	minds	bodies	need	deal	variety									doctor	variety of patients	mind	body							doctors	patients	professionally	heal or restore	body and minds
89	또한 의사 환자간의 계약관계를 떠나 환자를 긍휼히 여길수 있는 기본적인 인성이 필요합니다.	In addition, it is necessary to have a basic personality that can be compassionate to patients regardless of the contractual relationship between doctors and patients.	personality	relationship	patients	doctor											addition	basic personality	contractual relationship	patients	doctor						basic personality	compassionate	relationship
90	환자의 입장에서 한번 더 생각해 보는 배려심을 갖추는 것이 인성이라고 생각합니다.	I think it is human nature to have consideration from the patient's point of view.	patient	view	consideration	nature											human nature	consideration	patients	point of view							human nature	consideration	patient's point of view
91	1. 환자를 성심으로 대하는 자세	Attitude to treat patients with sincerity	patients	attitude	sincerity												patients	attitude	sincerity								attitude	patients	sincerity
92	2. 환자에게 현재 상태에 대해 객관적으로 설명을 해주는 진솔한 자세	A sincere attitude to objectively explain the patient's current condition	condition	patients	attitude												sincere attitude	patients	current conditions								sincere	attitude	objectively	explain	patient	condition
93	3. 병원의 이해득실에 의한 판단을 하지 않는 객관 적인 자세 견지	Maintain an objective attitude not to make judgments based on the interests of the hospital	judgments	objective	hospital	interests	attitude										judgments	objective	hospital	interests							maintain	attitude	objective

## Sheet: Keyword Terms Count
		Term 1	Term 2	Term 3	Term 4	Term 5	Term 6	Term 7	Term 8	Term 9	Term 10	Term 11	Term 12	Term 13	Term 14	Term 15	Term 16	Term 17	Term 18	Term 19	Term 20	Term 21	Term 22	Term 23	Term 24	Term 25	Term 26	Term 27	Term 28	Term 29	Term 30	Term 31	Term 32	Term 33	Term 34	Term 35	Term 36	Term 37	Term 38	Term 39	Term 40	Term 41	Term 42	Term 43	Term 44	Term 45	Term 46	Term 47	Term 48
No.	Experts' statement (definition) of "character"	ability	affective aspects	appreciate	altruism	attitude(8) / basic attitude(1)/ conscientious attitude(1) / positive attitude(1) / professioal attitude(s)(2)/ unchanging attitude (1)	autonomy	basic	body and minds	behavior(1) / human behavior(1)	caregiver(s)	caring(2) / best possible care(1) / care(2)	condition	considerate(3)/ consideration(6)	characters(1) / basic character(1) / characteristics(1) / innate character(1)	behavioral style(1) / behaviors	calling	capacity	collaborate/ mutual cooperation(1)	colleagues(6) / co-worker(s)(2)	commit	competence(1) / medical professional competence(1) / practical competence (1)	communicate (3) / skill to communicate(1) / communication ability(1) / communication(s)(2)	compassion / compassionate	(community((2)) cooperatoin	consider/considerate	coopertation(2)/cooperate	mutual consideration	consistent	coordinate	creativity	dealing with	desirable / desirable thought	difficulties	dignity	disposition	doctor(s)/good doctor(3)	duties / duty	each other	(being) educated for the unknown / educational process	empathy/empathize(5)/empathic/empathizing	entrusted patients	environment	ethics/professional ethics(2)/sense of ethics(1)/ethical judgment/basic ethical consciousness/medical ethics(3)	basic etiquette	expedient	extensive experience	explained well / explain	factors
1	The ability to appreciate the difficulties of others and to perform accordingly.	1		1																														1
2	A personality with inherent subjective beliefs and values ​ (self and others, occupation and environment, etc.) that are consistent and consistently revealed in a person's various situations																												1														1
3	Responsibility to do the best for the entrusted patient.																																									1
4	Autonomy to keep looking, checking, and being educated for the unknown.						1																																	1
5	Ability to adequately communicate with patients and caregivers.	1									1												1
6	Self-esteem that can protect oneself in many stressful situations.
7	Ability to get along well with and harmonize with colleagues and employees around them (cooperation).
8	Empathy for the patient's difficulties.
7	Ability to get along well with and harmonize with colleagues and employees around them (cooperation).	1																		1							1
8	Empathy for the patient's difficulties.																																								1
9	Caring for co-workers.											1								1
10	The basic attitude and values ​​toward patients.					1
11	Honesty, ethics, responsibility, self-reflection ability	1																																										1
12	A heart that can empathize with the pain of the patient																																								1
13	A heart that has dignity for human life																																		1						1
14	The ability of empathy that people feel when dealing with people.	1																														1									1
15	At least instill a sense of ethics at the legal level that you should not do harm to patients through strong pressure on professional ethics																																											1
16	Sincerity, Honesty, Love of Life
17	A necessary element to fulfill social demands with a sense of professional mission
18	The sum of the traits that enable us to understand and practice the professional ethics required of doctors from the point of view of the social contract theory																																				1							1
19	When solving health care and health problems necessary for patients or society
20	It is a basic character that human beings should possess, and includes elements such as personality, values, honesty, ethics, altruism, and philosophy.				1										1																													1
21	Unchanging attitude toward patients, taking responsibility for even hypocrisy, and holding hands once in a while					1
22	The qualities needed to collaborate, coordinate, and serve the patient so that one-self and the health care providers around me can take care of the patient for the best possible care											1							1											1
23	Giving "insul" to humans based on a sense of respect for life and ethics																																											1
24	The basic qualities that a doctor must possess in order to perform his duties properly as a professional																																				1	1
25	I believe that these are the professional attitude, behavioral style, ethical judgment and behavior that a doctor must possess, the law-abiding spirit as a doctor, and the spirit of respect for human life. I believe that the character of a doctor is the qualification that a professional should have.					1										1																					1							1
26	The qualification that a professional should have.
27	At least as a human being, the character of not harming others.
28	I think sympathy towards humans is the most basic.							1
29	It refers to the values, attitudes, and behaviors one should have as a member of society with medical professional competence.					1										1						1
30	Qualities and characteristics to respect and consider others, to understand and empathize with the pain of patients, and to cooperate with those around them.														1											1	1
31	Any character, expressed/undisclosed, that enables it to manifest itself in the capacity of a desirable physician.																	1															1
32	It can be said that it is an attitude and attitude that allows for personal reflection that can be rational and emotionally sympathetic and considerate rather than innate or animal instinct.					1								1
33	Physician’s internal qualities such as understanding, empathy, cooperation, and responsibility																										1														1
34	Morality, ethics a doctor should have, virtues a doctor should have.																																				1							1
35	It is a heart that loves people and is considerate of others.																									1
36	All of the qualities necessary to become a good doctor except knowledge and skills																																				1
37	Attitude towards patients, caregivers, and co-workers (i.e., attitude towards people as people)					1					1									1
38	character, moral influence, virtue, etc. Respect for life, it is necessary to have the skills to communicate with patients and caregivers with honesty and responsibility. Also, considerate of colleagues, able to cooperate, flexible thinking and insight seem to be the required qualities of doctors.										1												1
39	Also, considerate of colleagues, able to cooperate, flexible thinking and insight seem to be the required qualities of doctors.													1						1							1										1
40	Qualifications that must be exercised in the formation and maintenance of mutually good relationships based on an understanding of human beings
41	I believe that the character qualities required of a doctor are to understand and empathize with the patient's pain on the basis of basic ethical consciousness as a doctor.																																				1				1			1
42	One of the qualities that can perform a given role in one's position is the ability to communicate by forming a rapport with other people or other groups.	1																					1
43	The role of a leader in various occupations as a professional, the caring ability to think for patients and their families, and the tolerance to accept new things.	1										1
44	A warm heart to care for patients with a sense of community and mutual cooperation.											1							1						1
45	Responsibility, altruism, consideration, cooperation, communication ability, honesty, flexibility, creativity, empathy, tolerance, etc.				1									1									1		1						1										1
46	Voluntary effort and positive attitude to understand human beings and human behavior Ability to empathize with patients and caregivers and a sense of service mind ● Practical competence in terms of philosophical and technical aspects for understanding and empathy					1				1
47	Ability to empathize with patients and caregivers and a sense of service mind	1									1																														1
48	Practical competence in terms of philosophical and technical aspects for understanding and empathy																					1																			1
49	Respect, modesty and kindness towards all, including medical colleagues, patients and caregivers.										1									1
50	Based on respect for human beings, the knowledge to give sympathy and consideration to patients, and to provide honest and responsible healthcare treatment.													1
51	Identity including family, sense of justice for colleagues and patients, sense of calling to society																1			1
52	Characters, qualities and attitudes to be a good doctor.					1									1																						1
53	Morality, empathy, communication																						1																		1
54	Respect others, always interested in their needs, and voluntarily participate in problem solving.
55	To live a humane, desirable and worthwhile life to live with patients, colleagues, and the community																			1					1								1
56	altruism				1
57	Physician's ability to have healthy relationships with patients, their families, and society through desirable thoughts, attitudes, and behaviors in cognitive and affective aspects	1	1			1				1																							1
58	Self-control, empathy, consideration, morality													1																											1
59	In treating patients, not regarding them as objects of physical or chemical treatment, but as their own family, and treat them as human-to-human encounters living in the same era.
60	becoming a person
61	respect for self and others
62	social competence																					1
63	Knowing how to empathize with and care for patients											1																													1
64	Empathy, consideration, communication													1									1																		1
65	Sympathy with patients, mutual consideration and communication with medical staff, and righteous mind on medical ethics																						1					1																1
66	self-reflection, the ability to self-reflect	1
	SUBTOTAL A (Medical Education Experts)	10	1	1	3	9	1	1	0	2	5	5	0	6	3	2	1	1	2	7	0	3	7	0	3	2	4	1	1	1	1	1	3	1	1	0	8	1	0	1	13	1	1	9	0	0	0	0	0
67	The character of a doctor is above all the human qualities or moral character that must be possessed as a unique person.
68	Basically, to feel compassion for people and to have a conscientious attitude to respond to the situation in the best possible way.					1																		1
	SUBTOTAL B (Nursing School Professors)	0	0	0	0	1	0	0	0	0	0	0	0	0	0	0	0	0	0	0	0	0	0	1	0	0	0	0	0	0	0	0	0	0	0	0	0	0	0	0	0	0	0	0	0	0	0	0	0
	Total A + B	10	1	1	3	10	1	1	0	2	5	5	0	6	3	2	1	1	2	7	0	3	7	1	3	2	4	1	1	1	1	1	3	1	1	0	8	1	0	1	13	1	1	9	0	0	0	0	0
69	It seems to be a heart that cares for patients and a just heart that does not go through expedients.																																													1
70	1. Empathic ability to derive the most applicable treatment for the patient based on understanding the patient's condition 2. A holistic approach based on a comprehensive understanding of patients and their caregivers	1											1																												1
71	2. A holistic approach based on a comprehensive understanding of patients and their caregivers										1
72	Be kind, honest, and sincere to others.
73	best doctor with excellent character quality is to provide treatment that the patient can understand.																																				1
74	logical and reasonable medical practices are implemented based on studies, explained well to the patient, and the attitude is gentle					1																																										1
75	The most basic is the spirit of service. And I think that the spirit of service is the spirit of trying to help others and live together, not for personal gain. Of course, in order to achieve this spirit of service (to help and for others), it will be possible only if you first feel complete (full-filled) and have your own things that you have formed with clear values/subjections.
76	It is to understand the patient's heart. I think that it is necessary to be able to give warm words to patients and try to understand them from the patient's point of view, and I think that it is possible to cooperate well with the people around them. And since it is a job that deals with human life, you must be able to commit to medical ethics.																				1						1																	1
77	Consideration from the patient's point of view and having the heart to understand the patient's point of view													1
	SUBTOTAL C (Private Practicing Physicians)	1	0	0	0	1	0	0	0	0	1	0	1	1	0	0	0	0	0	0	1	0	0	0	0	0	1	0	0	0	0	0	0	0	0	0	1	0	0	0	1	0	0	1	0	1	0	1	0
	Total A + B + C	11	1	1	3	11	1	1	0	2	6	5	1	7	3	2	1	1	2	7	1	3	7	1	3	2	5	1	1	1	1	1	3	1	1	0	9	1	0	1	14	1	1	10	0	1	0	1	0
78	A heart and a sense of duty like compassion																							1														1
79	Basic etiquette and morality towards patient care and your colleagues																			1																									1
80	such as medical ethics, morality, service spirit, and sacrifice spirit, which are factors other than professional medical knowledge. It is believed that this course will be completed through the innate character, the growth process, and the educational process.														1																									1				1					1
81	Basically, considerate of others, patience, altruism, etc. can be pointed out, ... A person who is highly inquisitive about learning but lacks sociability may not be a good doctor				1									1																							1
82	A doctor's treatment is an important act that is directly related to the life of a patient. A person who can take care of himself and understand the patient's point of view should be the first.																																				1
83	Understanding and empathizing with the pain of others																																								1
84	I think it is the heart that understands the patient. To a doctor, it may be just "a" patient, but for that patient, it is a matter directly related to life or death, so we need to understand the desperate situation the patient is facing.																																				1
85	Because the profession of a doctor should be understood and approached as a role that helps patients to lead a healthier social life; rather than merely giving treatments for symptoms and diseases but to understand the society which the patients are living in and their habits - which is an extensive experience of life and empathy towards patients.																																				1
86	rather than merely giving treatments for symptoms and diseases but to understand the society which the patients are living in and their habits - which is an extensive experience of life and empathy towards patients.																																								1						1
87	Character quality may refer to an individual's disposition or disposition that appears in the process of influencing each other as humans form a society and meet various people. Doctors have to deal with a variety of patients professionally and ultimately need to heal or restore not only their bodies but also their minds. In addition, it is necessary to have a basic personality that can be compas…																																			1			1
88	Doctors have to deal with a variety of patients professionally and ultimately need to heal or restore not only their bodies but also their minds.								1																												1
89	In addition, it is necessary to have a basic personality that can be compassionate to patients regardless of the contractual relationship between doctors and patients.							1																1
90	I think it is human nature to have consideration from the patient's point of view.													1
91	1. Attitude to treat patients with sincerity 2. A sincere attitude to objectively explain the patient's current condition 3. Maintain an objective attitude not to make judgments based on the interests of the hospital					1
92	2. A sincere attitude to objectively explain the patient's current condition					1							1																																			1
93	3. Maintain an objective attitude not to make judgments based on the interests of the hospital					1
	SUBTOTAL D (Medical Students)	0	0	0	1	3	0	1	1	0	0	0	1	2	1	0	0	0	0	1	0	0	0	2	0	0	0	0	0	0	0	0	0	0	0	1	5	1	1	1	2	0	0	1	1	0	1	1	1
	Total A + B + C + D	11	1	1	4	14	1	2	1	2	6	5	2	9	4	2	1	1	2	8	1	3	7	3	3	2	5	1	1	1	1	1	3	1	1	1	14	2	1	2	16	1	1	11	1	1	1	2	1
[truncated: 94 more columns]
